# Supplementary material for: MSI1 Promotes the Expression of the GBM Stem Cell Marker CD44 by Impairing miRNA-Dependent Degradation
Source: Cancers (Basel). 2020 Dec 5;12(12):3654. doi: 10.3390/cancers12123654 (PMC7762192; doi:10.3390/cancers12123654)
Supplement: Supplementary file 1 [file cancers-12-03654-s001.zip]

Archive with 2 entries (2 files):
- _SuppTables_MSI1.xlsx
- _Supp_Figures_Poetschke-et-al.pdf
